# Supplementary material for: Directed acyclic graphs in perioperative observational research–A systematic review and critique against best practice recommendations
Source: PLoS One. 2023 Feb 9;18(2):e0281259. doi: 10.1371/journal.pone.0281259 (PMC9910726; doi:10.1371/journal.pone.0281259)
Supplement: S2 Appendix — (XLSX) [file pone.0281259.s003.xlsx]

## Sheet: Mapping
Reviewer	Author of paper	Title of paper:	Did the paper set the outcome variable of interest as the implied graph's outcome? (Process 1 mapping). N.B. there may have been more than one outcome.	Did the paper set the exposure variable of interest as the implied graph's exposure? (Process 2 mapping). N.B. there may have been more than one exposure.	Did the paper draw an edge originating from the exposure(s), terminating at the outcome(s)? (Process 3 mapping).	Did the paper enter all control variables as unassigned variables? (Process 4 mapping).	Did the paper draw edges from each control to the exposure(s) and outcome(s)? (Process 5 mapping).	Did the paper include mediators and instrumental variables within the initial graph? (Process 6 mapping).	Did the paper complete the integrated graph by drawing edges between all confounders? (Process 7 mapping).
R/v 1	Asgari et al.	Predictors of Patient Satisfaction With Mohs Surgery: Analysis of Preoperative, Intraoperative, and Postoperative Factors in a Prospective Cohort	0	0	0	0	0	0	0
R/v 2	Asgari et al.	Predictors of Patient Satisfaction With Mohs Surgery: Analysis of Preoperative, Intraoperative, and Postoperative Factors in a Prospective Cohort	0	0	0	0	0	0	0
R/v 1	Bedir et al.	Socioeconomic disparities in head and neck cancer survival in Germany: a causal mediation analysis using population‐based cancer registry data	0	0	0	0	0	0	0
R/v 2	Bedir et al.	Socioeconomic disparities in head and neck cancer survival in Germany: a causal mediation analysis using population‑based cancer registry data	0	0	0	0	0	0	0
R/v 1	Cagigas et al.	A probabilistic model for the prediction of intra‐abdominal infection after colorectal surgery	0	0	0	0	0	0	0
R/v 2	Cagigas et al.	A probabilistic model for the prediction of intra‐abdominal infection after colorectal surgery	0	0	0	0	0	0	0
R/v 1	Duprey et al.	Approaches to Optimize Medication Data Analysis in Clinical Cohort Studies	0	0	0	0	0	0	0
R/v 2	Duprey et al.	Approaches to Optimize Medication Data Analysis in Clinical Cohort Studies	0	0	0	0	0	0	0
R/v 1	Lam et al.	Intraoperative open lung condition and postoperative pulmonary complications. A secondary analysis of iPROVE and iPROVE-O2 trials	0	0	0	0	0	0	0
R/v 2	Lam et al.	Intraoperative open lung condition and postoperative pulmonary complications. A secondary analysis of iPROVE and iPROVE-O2 trials	0	0	0	0	0	0	0
R/v 1	Hoorntje et al.	Predictors of Return to Work After High Tibial Osteotomy	0	0	0	0	0	0	0
R/v 2	Hoorntje et al.	Predictors of Return to Work After High Tibial Osteotomy	0	0	0	0	0	0	0
R/v 1	Kalkan et al.	A New Predictor of Mortality in ST-Elevation Myocardial Infarction: The Uric Acid Albumin Ratio	0	0	0	0	0	0	0
R/v 2	Kalkan et al.	A New Predictor of Mortality in ST-Elevation Myocardial Infarction: The Uric Acid Albumin Ratio	0	0	0	0	0	0	0
R/v 1	Kerkhoffs et al.	Prognostic Factors for Return to Sport After High Tibial Osteotomy	0	0	0	0	0	0	0
R/v 2	Kerkhoffs et al.	Prognostic Factors for Return to Sport After High Tibial Osteotomy	0	0	0	0	0	0	0
R/v 1	Laitinen et al.	Surgical treatment of skeletal metastases in proximal tibia: a multi- center case series of 74 patients	0	0	0	0	0	0	0
R/v 2	Laitinen et al.	Surgical treatment of skeletal metastases in proximal tibia: a multi-center case series of 74 patients	0	0	0	0	0	0	0
R/v 1	Lam et al.	Glycated haemoglobin and the risk of postoperative complications in people without diabetes: a prospective population-based study in UK Biobank	0	0	0	0	0	0	0
R/v 2	Lam et al.	Glycated haemoglobin and the risk of postoperative complications in people without diabetes: a prospective population-based study in UK Biobank	0	0	0	0	0	0	0
R/v 1	Nimmaanrat et al.	ABO blood group is not a predictive factor for the amount of early opioid consumption in postanesthesia care unit: a prospective cohort study in 3,316 patients	0	0	0	0	0	0	0
R/v 2	Nimmaanrat et al.	ABO blood group is not a predictive factor for the amount of early opioid consumption in postanesthesia care unit: a prospective cohort study in 3,316 patients	0	0	0	0	0	0	0
R/v 1	Pathak et al.	Predictors of Oophorectomy in Girls Hospitalized in Texas With Ovarian Torsion	0	0	0	0	0	0	0
R/v 2	Pathak et al.	Predictors of Oophorectomy in Girls Hospitalized in Texas With Ovarian Torsion	0	0	0	0	0	0	0
R/v 1	Pollmann et al.	Surgical site infection after hip fracture - mortality and risk factors: an observational cohort study of 1709 patients	0	0	0	0	0	0	0
R/v 2	Pollmann et al.	Surgical site infection after hip fracture – mortality and risk factors: an observational cohort study of 1,709 patients	0	0	0	0	0	0	0
R/v 1	Qian et al.	Application of Suctioning Ureteral Access Sheath during Flexible Ureteroscopy for Renal Stones Decreases the Risk of Postoperative Systemic Inflammatory Response Syndrome	0	0	0	0	0	0	0
R/v 2	Qian et al.	Application of Suctioning Ureteral Access Sheath during Flexible Ureteroscopy for Renal Stones Decreases the Risk of Postoperative Systemic Inflammatory Response Syndrome	0	0	0	0	0	0	0
R/v 1	Sehrndt et al.	Investigation of the Influence of the Socioeconomic Status on the Health-Related Quality of Life in Patients Before and After Coronary Artery Bypass Grafting - An Example of the Use of Causal Diagrams (German)	0	0	0	0	0	0	0
R/v 2	Sehrndt et al.	Investigation of the Influence of the Socioeconomic Status on the Health-Related Quality of Life in Patients Before and After Coronary Artery Bypass Grafting - An Example of the Use of Causal Diagrams (German)	0	0	0	0	0	0	0
R/v 1	Sittivarakul et al.	Surgical outcomes and prognostic factors following vitrectomy in acquired immune deficiency syndrome patients with cytomegalovirus retinitis-related retinal detachment	0	0	0	0	0	0	0
R/v 2	Sittivarakul et al.	Surgical outcomes and prognostic factors following vitrectomy in acquired immune deficiency syndrome patients with cytomegalovirus retinitis-related retinal detachment	0	0	0	0	0	0	0
R/v 1	Steele et al.	Causal Effects of Motor Control on Gait Kinematics After Orthopedic Surgery in Cerebral Palsy: A Machine-Learning Approach	0	0	0	0	0	0	0
R/v 2	Steele et al.	Causal Effects of Motor Control on Gait Kinematics After Orthopedic Surgery in Cerebral Palsy: A Machine-Learning Approach	0	0	0	0	0	0	0
R/v 1	Tetta et al.	Predictors of lung recurrence and disease-specific mortality after pulmonary metastasectomy for soft tissue sarcoma	0	0	0	0	0	0	0
R/v 2	Tetta et al.	Predictors of lung recurrence and disease-specific mortality after pulmonary metastasectomy for soft tissue sarcoma	0	0	0	0	0	0	0
R/v 1	Wang et al.	Role of locoregional surgery in treating FIGO 2009 stage IVB cervical cancer patients: a population-based study	0	0	0	0	0	0	0
R/v 2	Wang et al.	Role of locoregional surgery in treating FIGO 2009 stage IVB cervical cancer patients: a population-based study	0	0	0	0	0	0	0

## Sheet: Translation
Reviewer	Author of paper	Title of paper:	Have the authors showed any evidence of applying temporality to the final DAG included in the study? (Process 1 translation).	Have the authors showed any evidence of applying face-validity to the final DAG included in the study? (Process 2 translation).	Have the authors showed any evidence of scientific theory supporting the edges depicted in the final DAG included in the study? (Process 3 translation).	Have the authors showed any evidence of applying counterfactual thought experiments to the edges in final DAG included in the study? (Process 4 translation).
R/v 1	Asgari et al.	Predictors of Patient Satisfaction With Mohs Surgery: Analysis of Preoperative, Intraoperative, and Postoperative Factors in a Prospective Cohort	1	1	1	0
R/v 2	Asgari et al.	Predictors of Patient Satisfaction With Mohs Surgery: Analysis of Preoperative, Intraoperative, and Postoperative Factors in a Prospective Cohort	1	1	1	0
R/v 1	Bedir et al.	Socioeconomic disparities in head and neck cancer survival in Germany: a causal mediation analysis using population‐based cancer registry data	1	1	1	1
R/v 2	Bedir et al.	Socioeconomic disparities in head and neck cancer survival in Germany: a causal mediation analysis using population‑based cancer registry data	1	1	1	1
R/v 1	Cagigas et al.	A probabilistic model for the prediction of intra‐abdominal infection after colorectal surgery	1	1	1	0
R/v 2	Cagigas et al.	A probabilistic model for the prediction of intra‐abdominal infection after colorectal surgery	1	1	1	0
R/v 1	Duprey et al.	Approaches to Optimize Medication Data Analysis in Clinical Cohort Studies	1	1	1	0
R/v 2	Duprey et al.	Approaches to Optimize Medication Data Analysis in Clinical Cohort Studies	1	1	1	0
R/v 1	Lam et al.	Intraoperative open lung condition and postoperative pulmonary complications. A secondary analysis of iPROVE and iPROVE-O2 trials	1	1	1	0
R/v 2	Lam et al.	Intraoperative open lung condition and postoperative pulmonary complications. A secondary analysis of iPROVE and iPROVE-O2 trials	1	1	1	0
R/v 1	Hoorntje et al.	Predictors of Return to Work After High Tibial Osteotomy	1	1	1	0
R/v 2	Hoorntje et al.	Predictors of Return to Work After High Tibial Osteotomy	1	1	1	0
R/v 1	Kalkan et al.	A New Predictor of Mortality in ST-Elevation Myocardial Infarction: The Uric Acid Albumin Ratio	1	0	0	0
R/v 2	Kalkan et al.	A New Predictor of Mortality in ST-Elevation Myocardial Infarction: The Uric Acid Albumin Ratio	1	0	0	0
R/v 1	Kerkhoffs et al.	Prognostic Factors for Return to Sport After High Tibial Osteotomy	0	1	1	0
R/v 2	Kerkhoffs et al.	Prognostic Factors for Return to Sport After High Tibial Osteotomy	1	1	1	0
R/v 1	Laitinen et al.	Surgical treatment of skeletal metastases in proximal tibia: a multi- center case series of 74 patients	0	0	0	0
R/v 2	Laitinen et al.	Surgical treatment of skeletal metastases in proximal tibia: a multi-center case series of 74 patients	0	0	0	0
R/v 1	Lam et al.	Glycated haemoglobin and the risk of postoperative complications in people without diabetes: a prospective population-based study in UK Biobank	1	1	0	0
R/v 2	Lam et al.	Glycated haemoglobin and the risk of postoperative complications in people without diabetes: a prospective population-based study in UK Biobank	0	1	1	0
R/v 1	Nimmaanrat et al.	ABO blood group is not a predictive factor for the amount of early opioid consumption in postanesthesia care unit: a prospective cohort study in 3,316 patients	1	1	0	0
R/v 2	Nimmaanrat et al.	ABO blood group is not a predictive factor for the amount of early opioid consumption in postanesthesia care unit: a prospective cohort study in 3,316 patients	1	1	0	0
R/v 1	Pathak et al.	Predictors of Oophorectomy in Girls Hospitalized in Texas With Ovarian Torsion	0	1	1	0
R/v 2	Pathak et al.	Predictors of Oophorectomy in Girls Hospitalized in Texas With Ovarian Torsion	0	1	1	0
R/v 1	Pollmann et al.	Surgical site infection after hip fracture - mortality and risk factors: an observational cohort study of 1709 patients	0	1	1	0
R/v 2	Pollmann et al.	Surgical site infection after hip fracture – mortality and risk factors: an observational cohort study of 1,709 patients	0	0	0	0
R/v 1	Qian et al.	Application of Suctioning Ureteral Access Sheath during Flexible Ureteroscopy for Renal Stones Decreases the Risk of Postoperative Systemic Inflammatory Response Syndrome	1	1	1	0
R/v 2	Qian et al.	Application of Suctioning Ureteral Access Sheath during Flexible Ureteroscopy for Renal Stones Decreases the Risk of Postoperative Systemic Inflammatory Response Syndrome	1	1	1	0
R/v 1	Sehrndt et al.	Investigation of the Influence of the Socioeconomic Status on the Health-Related Quality of Life in Patients Before and After Coronary Artery Bypass Grafting - An Example of the Use of Causal Diagrams (German)	1	1	1	1
R/v 2	Sehrndt et al.	Investigation of the Influence of the Socioeconomic Status on the Health-Related Quality of Life in Patients Before and After Coronary Artery Bypass Grafting - An Example of the Use of Causal Diagrams (German)	0	0	0	0
R/v 1	Sittivarakul et al.	Surgical outcomes and prognostic factors following vitrectomy in acquired immune deficiency syndrome patients with cytomegalovirus retinitis-related retinal detachment	1	1	1	0
R/v 2	Sittivarakul et al.	Surgical outcomes and prognostic factors following vitrectomy in acquired immune deficiency syndrome patients with cytomegalovirus retinitis-related retinal detachment	1	1	1	0
R/v 1	Steele et al.	Causal Effects of Motor Control on Gait Kinematics After Orthopedic Surgery in Cerebral Palsy: A Machine-Learning Approach	1	1	0	0
R/v 2	Steele et al.	Causal Effects of Motor Control on Gait Kinematics After Orthopedic Surgery in Cerebral Palsy: A Machine-Learning Approach	1	1	1	0
R/v 1	Tetta et al.	Predictors of lung recurrence and disease-specific mortality after pulmonary metastasectomy for soft tissue sarcoma	0	0	0	0
R/v 2	Tetta et al.	Predictors of lung recurrence and disease-specific mortality after pulmonary metastasectomy for soft tissue sarcoma	0	0	0	0
R/v 1	Wang et al.	Role of locoregional surgery in treating FIGO 2009 stage IVB cervical cancer patients: a population-based study	0	1	1	0
R/v 2	Wang et al.	Role of locoregional surgery in treating FIGO 2009 stage IVB cervical cancer patients: a population-based study	0	1	1	0

## Sheet: Integration 1
Reviewer	Author of paper	Title of paper:	Did the paper create a new DAG to serve as the I-DAG? (Process 1 integration 1).	Did the paper add the focal relationship to the new I-DAG i.e. the exposure, outcomes and edge depicting the relationship between the two? (Process 2 integration 1).	Did the paper add the edges and nodes pertaining to the focal relationships? (Process 3 integration 1).	Did the paper add the edges between confounders? (Process 4 integration 1).	Did the paper group conceptually similar nodes together in space? (Process 5 integration 1)
R/v 1	Asgari et al.	Predictors of Patient Satisfaction With Mohs Surgery: Analysis of Preoperative, Intraoperative, and Postoperative Factors in a Prospective Cohort	1	1	0	0	1
R/v 2	Asgari et al.	Predictors of Patient Satisfaction With Mohs Surgery: Analysis of Preoperative, Intraoperative, and Postoperative Factors in a Prospective Cohort	1	1	0	0	1
R/v 1	Bedir et al.	Socioeconomic disparities in head and neck cancer survival in Germany: a causal mediation analysis using population‐based cancer registry data	1	1	1	1	1
R/v 2	Bedir et al.	Socioeconomic disparities in head and neck cancer survival in Germany: a causal mediation analysis using population‑based cancer registry data	1	1	1	1	1
R/v 1	Cagigas et al.	A probabilistic model for the prediction of intra‐abdominal infection after colorectal surgery	0	0	0	0	0
R/v 2	Cagigas et al.	A probabilistic model for the prediction of intra‐abdominal infection after colorectal surgery	0	0	0	0	0
R/v 1	Duprey et al.	Approaches to Optimize Medication Data Analysis in Clinical Cohort Studies	0	1	1	0	0
R/v 2	Duprey et al.	Approaches to Optimize Medication Data Analysis in Clinical Cohort Studies	0	1	1	0	0
R/v 1	Lam et al.	Intraoperative open lung condition and postoperative pulmonary complications. A secondary analysis of iPROVE and iPROVE-O2 trials	0	1	1	1	1
R/v 2	Lam et al.	Intraoperative open lung condition and postoperative pulmonary complications. A secondary analysis of iPROVE and iPROVE-O2 trials	1	1	1	1	1
R/v 1	Hoorntje et al.	Predictors of Return to Work After High Tibial Osteotomy	1	1	1	1	0
R/v 2	Hoorntje et al.	Predictors of Return to Work After High Tibial Osteotomy	1	1	1	1	0
R/v 1	Kalkan et al.	A New Predictor of Mortality in ST-Elevation Myocardial Infarction: The Uric Acid Albumin Ratio	1	1	1	0	1
R/v 2	Kalkan et al.	A New Predictor of Mortality in ST-Elevation Myocardial Infarction: The Uric Acid Albumin Ratio	1	1	1	0	1
R/v 1	Kerkhoffs et al.	Prognostic Factors for Return to Sport After High Tibial Osteotomy	1	1	1	1	0
R/v 2	Kerkhoffs et al.	Prognostic Factors for Return to Sport After High Tibial Osteotomy	1	1	1	1	0
R/v 1	Laitinen et al.	Surgical treatment of skeletal metastases in proximal tibia: a multi- center case series of 74 patients	1	1	1	1	1
R/v 2	Laitinen et al.	Surgical treatment of skeletal metastases in proximal tibia: a multi-center case series of 74 patients	1	1	1	1	1
R/v 1	Lam et al.	Glycated haemoglobin and the risk of postoperative complications in people without diabetes: a prospective population-based study in UK Biobank	1	1	1	0	1
R/v 2	Lam et al.	Glycated haemoglobin and the risk of postoperative complications in people without diabetes: a prospective population-based study in UK Biobank	1	1	1	0	1
R/v 1	Nimmaanrat et al.	ABO blood group is not a predictive factor for the amount of early opioid consumption in postanesthesia care unit: a prospective cohort study in 3,316 patients	1	0	1	1	0
R/v 2	Nimmaanrat et al.	ABO blood group is not a predictive factor for the amount of early opioid consumption in postanesthesia care unit: a prospective cohort study in 3,316 patients	1	0	1	1	0
R/v 1	Pathak et al.	Predictors of Oophorectomy in Girls Hospitalized in Texas With Ovarian Torsion	0	0	0	0	0
R/v 2	Pathak et al.	Predictors of Oophorectomy in Girls Hospitalized in Texas With Ovarian Torsion	0	0	0	0	0
R/v 1	Pollmann et al.	Surgical site infection after hip fracture - mortality and risk factors: an observational cohort study of 1709 patients	1	1	1	1	1
R/v 2	Pollmann et al.	Surgical site infection after hip fracture – mortality and risk factors: an observational cohort study of 1,709 patients	1	1	0	1	1
R/v 1	Qian et al.	Application of Suctioning Ureteral Access Sheath during Flexible Ureteroscopy for Renal Stones Decreases the Risk of Postoperative Systemic Inflammatory Response Syndrome	1	1	1	1	1
R/v 2	Qian et al.	Application of Suctioning Ureteral Access Sheath during Flexible Ureteroscopy for Renal Stones Decreases the Risk of Postoperative Systemic Inflammatory Response Syndrome	1	1	1	1	1
R/v 1	Sehrndt et al.	Investigation of the Influence of the Socioeconomic Status on the Health-Related Quality of Life in Patients Before and After Coronary Artery Bypass Grafting - An Example of the Use of Causal Diagrams (German)	1	1	1	1	0
R/v 2	Sehrndt et al.	Investigation of the Influence of the Socioeconomic Status on the Health-Related Quality of Life in Patients Before and After Coronary Artery Bypass Grafting - An Example of the Use of Causal Diagrams (German)	1	1	1	0	0
R/v 1	Sittivarakul et al.	Surgical outcomes and prognostic factors following vitrectomy in acquired immune deficiency syndrome patients with cytomegalovirus retinitis-related retinal detachment	1	0	1	1	0
R/v 2	Sittivarakul et al.	Surgical outcomes and prognostic factors following vitrectomy in acquired immune deficiency syndrome patients with cytomegalovirus retinitis-related retinal detachment	1	0	1	1	0
R/v 1	Steele et al.	Causal Effects of Motor Control on Gait Kinematics After Orthopedic Surgery in Cerebral Palsy: A Machine-Learning Approach	1	1	1	1	1
R/v 2	Steele et al.	Causal Effects of Motor Control on Gait Kinematics After Orthopedic Surgery in Cerebral Palsy: A Machine-Learning Approach	1	1	1	1	1
R/v 1	Tetta et al.	Predictors of lung recurrence and disease-specific mortality after pulmonary metastasectomy for soft tissue sarcoma	1	0	0	0	0
R/v 2	Tetta et al.	Predictors of lung recurrence and disease-specific mortality after pulmonary metastasectomy for soft tissue sarcoma	1	0	0	0	0
R/v 1	Wang et al.	Role of locoregional surgery in treating FIGO 2009 stage IVB cervical cancer patients: a population-based study	1	1	1	0	1
R/v 2	Wang et al.	Role of locoregional surgery in treating FIGO 2009 stage IVB cervical cancer patients: a population-based study	1	1	1	0	1

## Sheet: Integration 2
Reviewer	Author of paper	Title of paper:	Did the paper show evidence of theoretical support for combining two variables/nodes? (Process 1 integration 2).	Did the paper show evidence of combining nodes that have similar inputs and outputs i.e. have the same edges? (Process 2 integration 1).
R/v 1	Asgari et al.	Predictors of Patient Satisfaction With Mohs Surgery: Analysis of Preoperative, Intraoperative, and Postoperative Factors in a Prospective Cohort	0	0
R/v 2	Asgari et al.	Predictors of Patient Satisfaction With Mohs Surgery: Analysis of Preoperative, Intraoperative, and Postoperative Factors in a Prospective Cohort	0	0
R/v 1	Bedir et al.	Socioeconomic disparities in head and neck cancer survival in Germany: a causal mediation analysis using population‐based cancer registry data	1	1
R/v 2	Bedir et al.	Socioeconomic disparities in head and neck cancer survival in Germany: a causal mediation analysis using population‑based cancer registry data	1	1
R/v 1	Cagigas et al.	A probabilistic model for the prediction of intra‐abdominal infection after colorectal surgery	0	0
R/v 2	Cagigas et al.	A probabilistic model for the prediction of intra‐abdominal infection after colorectal surgery	0	0
R/v 1	Duprey et al.	Approaches to Optimize Medication Data Analysis in Clinical Cohort Studies	0	0
R/v 2	Duprey et al.	Approaches to Optimize Medication Data Analysis in Clinical Cohort Studies	0	0
R/v 1	Lam et al.	Intraoperative open lung condition and postoperative pulmonary complications. A secondary analysis of iPROVE and iPROVE-O2 trials	0	0
R/v 2	Lam et al.	Intraoperative open lung condition and postoperative pulmonary complications. A secondary analysis of iPROVE and iPROVE-O2 trials	0	0
R/v 1	Hoorntje et al.	Predictors of Return to Work After High Tibial Osteotomy	0	0
R/v 2	Hoorntje et al.	Predictors of Return to Work After High Tibial Osteotomy	0	0
R/v 1	Kalkan et al.	A New Predictor of Mortality in ST-Elevation Myocardial Infarction: The Uric Acid Albumin Ratio	0	0
R/v 2	Kalkan et al.	A New Predictor of Mortality in ST-Elevation Myocardial Infarction: The Uric Acid Albumin Ratio	0	0
R/v 1	Kerkhoffs et al.	Prognostic Factors for Return to Sport After High Tibial Osteotomy	0	0
R/v 2	Kerkhoffs et al.	Prognostic Factors for Return to Sport After High Tibial Osteotomy	0	0
R/v 1	Laitinen et al.	Surgical treatment of skeletal metastases in proximal tibia: a multi- center case series of 74 patients	0	0
R/v 2	Laitinen et al.	Surgical treatment of skeletal metastases in proximal tibia: a multi-center case series of 74 patients	0	0
R/v 1	Lam et al.	Glycated haemoglobin and the risk of postoperative complications in people without diabetes: a prospective population-based study in UK Biobank	0	0
R/v 2	Lam et al.	Glycated haemoglobin and the risk of postoperative complications in people without diabetes: a prospective population-based study in UK Biobank	0	0
R/v 1	Nimmaanrat et al.	ABO blood group is not a predictive factor for the amount of early opioid consumption in postanesthesia care unit: a prospective cohort study in 3,316 patients	0	0
R/v 2	Nimmaanrat et al.	ABO blood group is not a predictive factor for the amount of early opioid consumption in postanesthesia care unit: a prospective cohort study in 3,316 patients	0	0
R/v 1	Pathak et al.	Predictors of Oophorectomy in Girls Hospitalized in Texas With Ovarian Torsion	0	0
R/v 2	Pathak et al.	Predictors of Oophorectomy in Girls Hospitalized in Texas With Ovarian Torsion	0	0
R/v 1	Pollmann et al.	Surgical site infection after hip fracture - mortality and risk factors: an observational cohort study of 1709 patients	0	0
R/v 2	Pollmann et al.	Surgical site infection after hip fracture – mortality and risk factors: an observational cohort study of 1,709 patients	0	0
R/v 1	Qian et al.	Application of Suctioning Ureteral Access Sheath during Flexible Ureteroscopy for Renal Stones Decreases the Risk of Postoperative Systemic Inflammatory Response Syndrome	1	1
R/v 2	Qian et al.	Application of Suctioning Ureteral Access Sheath during Flexible Ureteroscopy for Renal Stones Decreases the Risk of Postoperative Systemic Inflammatory Response Syndrome	1	1
R/v 1	Sehrndt et al.	Investigation of the Influence of the Socioeconomic Status on the Health-Related Quality of Life in Patients Before and After Coronary Artery Bypass Grafting - An Example of the Use of Causal Diagrams (German)	0	0
R/v 2	Sehrndt et al.	Investigation of the Influence of the Socioeconomic Status on the Health-Related Quality of Life in Patients Before and After Coronary Artery Bypass Grafting - An Example of the Use of Causal Diagrams (German)	0	0
R/v 1	Sittivarakul et al.	Surgical outcomes and prognostic factors following vitrectomy in acquired immune deficiency syndrome patients with cytomegalovirus retinitis-related retinal detachment	0	0
R/v 2	Sittivarakul et al.	Surgical outcomes and prognostic factors following vitrectomy in acquired immune deficiency syndrome patients with cytomegalovirus retinitis-related retinal detachment	0	0
R/v 1	Steele et al.	Causal Effects of Motor Control on Gait Kinematics After Orthopedic Surgery in Cerebral Palsy: A Machine-Learning Approach	0	0
R/v 2	Steele et al.	Causal Effects of Motor Control on Gait Kinematics After Orthopedic Surgery in Cerebral Palsy: A Machine-Learning Approach	0	0
R/v 1	Tetta et al.	Predictors of lung recurrence and disease-specific mortality after pulmonary metastasectomy for soft tissue sarcoma	0	0
R/v 2	Tetta et al.	Predictors of lung recurrence and disease-specific mortality after pulmonary metastasectomy for soft tissue sarcoma	0	0
R/v 1	Wang et al.	Role of locoregional surgery in treating FIGO 2009 stage IVB cervical cancer patients: a population-based study	0	0
R/v 2	Wang et al.	Role of locoregional surgery in treating FIGO 2009 stage IVB cervical cancer patients: a population-based study	0	0
